# Supplementary material for: Does the Addition of Strength Training to a High-Intensity Interval Training Program Benefit More the Patients with Chronic Heart Failure
Source: Rev Cardiovasc Med. 2023 Jan 16;24(1):29. doi: 10.31083/j.rcm2401029 (PMC11270399; doi:10.31083/j.rcm2401029)
Supplement: Supplementary file 1 [file 2153-8174-24-1-029-s1.zip]

Archive with 1 entries (1 files):
- 2153-8174-24-1-029-s1.docx
